# Supplementary material for: MLVA-16 Genotyping of Brucella abortus and Brucella melitensis Isolates from Different Animal Species in Egypt: Geographical Relatedness and the Mediterranean Lineage
Source: Pathogens. 2020 Jun 22;9(6):498. doi: 10.3390/pathogens9060498 (PMC7350383; doi:10.3390/pathogens9060498)
Supplement: Supplementary file 1 [file pathogens-09-00498-s001.zip › Figure S1.xlsx]

## Sheet: Similarity-Matrix-Fig1
		Cluster I	Cluster I	Cluster I	Cluster I	Cluster I	Cluster I	Cluster I	Cluster I	Cluster I	Cluster I	Cluster I	Cluster I	Cluster I	Cluster I	Cluster I	Cluster I	Cluster I	Cluster I	Cluster I	Cluster I	Cluster I	Cluster I	Cluster I	Cluster I	Cluster I	Cluster I	Cluster I	Cluster I	Cluster I	Cluster I	Cluster II	Cluster II	Cluster II	Cluster II	Cluster II	Cluster II	Cluster II	Cluster II	Cluster II	Cluster II	Cluster II	Cluster II	Cluster II	Cluster II	Cluster II	Cluster II	Cluster II	Cluster II
		Egypt 48	Egypt 49	Egypt 51	Egypt 55	Egypt 59	Egypt 60	Egypt 61	Egypt 62	Egypt 71	Egypt 67	Egypt 68	Egypt 69	Egypt 70	Egypt 56	Egypt 57	Egypt 58	Egypt 50	Egypt 63	Egypt 64	Egypt 65	Egypt 42	Egypt 47	Egypt 52	Egypt 26	Egypt 22	Egypt 28	Egypt 38	Egypt 39	Egypt 40	Egypt 41	Egypt 19	Egypt 27	Egypt 31	Egypt 34	Egypt 16	Egypt 25	Egypt 32	Egypt 20	Egypt 36	Egypt 37	Egypt 18	Egypt 21	Egypt 23	Egypt 30	Egypt 33	Egypt 17	Egypt 24	Egypt 35
Cluster I	Egypt 48	100
Cluster I	Egypt 49	100	100
Cluster I	Egypt 51	93.75	93.75	100
Cluster I	Egypt 55	87.5	87.5	87.5	100
Cluster I	Egypt 59	87.5	87.5	87.5	100	100
Cluster I	Egypt 60	87.5	87.5	87.5	100	100	100
Cluster I	Egypt 61	87.5	87.5	87.5	100	100	100	100
Cluster I	Egypt 62	87.5	87.5	87.5	100	100	100	100	100
Cluster I	Egypt 71	87.5	87.5	87.5	100	100	100	100	100	100
Cluster I	Egypt 67	75	75	75	81.25	81.25	81.25	81.25	81.25	81.25	100
Cluster I	Egypt 68	75	75	75	81.25	81.25	81.25	81.25	81.25	81.25	100	100
Cluster I	Egypt 69	75	75	75	81.25	81.25	81.25	81.25	81.25	81.25	100	100	100
Cluster I	Egypt 70	75	75	75	81.25	81.25	81.25	81.25	81.25	81.25	100	100	100	100
Cluster I	Egypt 56	75	75	75	81.25	81.25	81.25	81.25	81.25	81.25	93.75	93.75	93.75	93.75	100
Cluster I	Egypt 57	75	75	75	81.25	81.25	81.25	81.25	81.25	81.25	93.75	93.75	93.75	93.75	100	100
Cluster I	Egypt 58	75	75	75	81.25	81.25	81.25	81.25	81.25	81.25	93.75	93.75	93.75	93.75	100	100	100
Cluster I	Egypt 50	75	75	75	81.25	81.25	81.25	81.25	81.25	81.25	81.25	81.25	81.25	81.25	81.25	81.25	81.25	100
Cluster I	Egypt 63	75	75	75	81.25	81.25	81.25	81.25	81.25	81.25	81.25	81.25	81.25	81.25	81.25	81.25	81.25	100	100
Cluster I	Egypt 64	75	75	75	81.25	81.25	81.25	81.25	81.25	81.25	81.25	81.25	81.25	81.25	81.25	81.25	81.25	100	100	100
Cluster I	Egypt 65	75	75	75	81.25	81.25	81.25	81.25	81.25	81.25	81.25	81.25	81.25	81.25	81.25	81.25	81.25	100	100	100	100
Cluster I	Egypt 42	75	75	75	75	75	75	75	75	75	75	75	75	75	75	75	75	93.75	93.75	93.75	93.75	100
Cluster I	Egypt 47	75	75	75	75	75	75	75	75	75	75	75	75	75	75	75	75	93.75	93.75	93.75	93.75	100	100
Cluster I	Egypt 52	75	75	75	75	75	75	75	75	75	75	75	75	75	75	75	75	93.75	93.75	93.75	93.75	100	100	100
Cluster I	Egypt 26	68.75	68.75	68.75	75	75	75	75	75	75	75	75	75	75	75	75	75	93.75	93.75	93.75	93.75	87.5	87.5	87.5	100
Cluster I	Egypt 22	68.75	68.75	68.75	75	75	75	75	75	75	75	75	75	75	75	75	75	81.25	81.25	81.25	81.25	75	75	75	87.5	100
Cluster I	Egypt 28	68.75	68.75	68.75	75	75	75	75	75	75	75	75	75	75	75	75	75	81.25	81.25	81.25	81.25	75	75	75	87.5	100	100
Cluster I	Egypt 38	75	75	75	75	75	75	75	75	75	68.75	68.75	68.75	68.75	68.75	68.75	68.75	75	75	75	75	75	75	75	81.25	75	75	100
Cluster I	Egypt 39	75	75	75	75	75	75	75	75	75	68.75	68.75	68.75	68.75	68.75	68.75	68.75	75	75	75	75	75	75	75	81.25	75	75	100	100
Cluster I	Egypt 40	75	75	75	75	75	75	75	75	75	68.75	68.75	68.75	68.75	68.75	68.75	68.75	75	75	75	75	75	75	75	81.25	75	75	100	100	100
Cluster I	Egypt 41	81.25	81.25	81.25	81.25	81.25	81.25	81.25	81.25	81.25	75	75	75	75	75	75	75	81.25	81.25	81.25	81.25	81.25	81.25	81.25	75	68.75	68.75	93.75	93.75	93.75	100
Cluster II	Egypt 19	62.5	62.5	62.5	62.5	62.5	62.5	62.5	62.5	62.5	75	75	75	75	75	75	75	62.5	62.5	62.5	62.5	68.75	68.75	68.75	68.75	68.75	68.75	68.75	68.75	68.75	62.5	100
Cluster II	Egypt 27	62.5	62.5	62.5	62.5	62.5	62.5	62.5	62.5	62.5	75	75	75	75	75	75	75	62.5	62.5	62.5	62.5	68.75	68.75	68.75	68.75	68.75	68.75	68.75	68.75	68.75	62.5	100	100
Cluster II	Egypt 31	62.5	62.5	62.5	62.5	62.5	62.5	62.5	62.5	62.5	75	75	75	75	75	75	75	62.5	62.5	62.5	62.5	68.75	68.75	68.75	68.75	68.75	68.75	68.75	68.75	68.75	62.5	100	100	100
Cluster II	Egypt 34	62.5	62.5	62.5	62.5	62.5	62.5	62.5	62.5	62.5	75	75	75	75	75	75	75	62.5	62.5	62.5	62.5	68.75	68.75	68.75	68.75	68.75	68.75	68.75	68.75	68.75	62.5	100	100	100	100
Cluster II	Egypt 16	62.5	62.5	62.5	62.5	62.5	62.5	62.5	62.5	62.5	75	75	75	75	75	75	75	62.5	62.5	62.5	62.5	62.5	62.5	62.5	68.75	68.75	68.75	68.75	68.75	68.75	62.5	93.75	93.75	93.75	93.75	100
Cluster II	Egypt 25	62.5	62.5	62.5	62.5	62.5	62.5	62.5	62.5	62.5	75	75	75	75	75	75	75	62.5	62.5	62.5	62.5	62.5	62.5	62.5	68.75	68.75	68.75	68.75	68.75	68.75	62.5	93.75	93.75	93.75	93.75	100	100
Cluster II	Egypt 32	68.75	68.75	68.75	68.75	68.75	68.75	68.75	68.75	68.75	81.25	81.25	81.25	81.25	81.25	81.25	81.25	68.75	68.75	68.75	68.75	68.75	68.75	68.75	62.5	62.5	62.5	62.5	62.5	62.5	68.75	87.5	87.5	87.5	87.5	93.75	93.75	100
Cluster II	Egypt 20	62.5	62.5	62.5	62.5	62.5	62.5	62.5	62.5	62.5	75	75	75	75	75	75	75	68.75	68.75	68.75	68.75	68.75	68.75	68.75	75	68.75	68.75	68.75	68.75	68.75	62.5	81.25	81.25	81.25	81.25	87.5	87.5	81.25	100
Cluster II	Egypt 36	68.75	68.75	68.75	62.5	62.5	62.5	62.5	62.5	62.5	68.75	68.75	68.75	68.75	68.75	68.75	68.75	62.5	62.5	62.5	62.5	62.5	62.5	62.5	68.75	75	75	75	75	75	68.75	81.25	81.25	81.25	81.25	81.25	81.25	75	75	100
Cluster II	Egypt 37	68.75	68.75	68.75	62.5	62.5	62.5	62.5	62.5	62.5	68.75	68.75	68.75	68.75	68.75	68.75	68.75	62.5	62.5	62.5	62.5	62.5	62.5	62.5	68.75	75	75	75	75	75	68.75	81.25	81.25	81.25	81.25	81.25	81.25	75	75	100	100
Cluster II	Egypt 18	62.5	62.5	62.5	62.5	62.5	62.5	62.5	62.5	62.5	68.75	68.75	68.75	68.75	68.75	68.75	68.75	62.5	62.5	62.5	62.5	68.75	68.75	68.75	68.75	68.75	68.75	75	75	75	68.75	87.5	87.5	87.5	87.5	81.25	81.25	75	75	87.5	87.5	100
Cluster II	Egypt 21	62.5	62.5	62.5	62.5	62.5	62.5	62.5	62.5	62.5	68.75	68.75	68.75	68.75	68.75	68.75	68.75	62.5	62.5	62.5	62.5	68.75	68.75	68.75	68.75	68.75	68.75	75	75	75	68.75	87.5	87.5	87.5	87.5	81.25	81.25	75	75	87.5	87.5	100	100
Cluster II	Egypt 23	62.5	62.5	62.5	62.5	62.5	62.5	62.5	62.5	62.5	68.75	68.75	68.75	68.75	68.75	68.75	68.75	62.5	62.5	62.5	62.5	68.75	68.75	68.75	68.75	68.75	68.75	75	75	75	68.75	87.5	87.5	87.5	87.5	81.25	81.25	75	75	87.5	87.5	100	100	100
Cluster II	Egypt 30	62.5	62.5	62.5	62.5	62.5	62.5	62.5	62.5	62.5	68.75	68.75	68.75	68.75	68.75	68.75	68.75	62.5	62.5	62.5	62.5	68.75	68.75	68.75	68.75	68.75	68.75	75	75	75	68.75	87.5	87.5	87.5	87.5	81.25	81.25	75	75	87.5	87.5	100	100	100	100
Cluster II	Egypt 33	62.5	62.5	62.5	62.5	62.5	62.5	62.5	62.5	62.5	68.75	68.75	68.75	68.75	68.75	68.75	68.75	62.5	62.5	62.5	62.5	68.75	68.75	68.75	68.75	68.75	68.75	75	75	75	68.75	87.5	87.5	87.5	87.5	81.25	81.25	75	75	87.5	87.5	100	100	100	100	100
Cluster II	Egypt 17	62.5	62.5	62.5	62.5	62.5	62.5	62.5	62.5	62.5	68.75	68.75	68.75	68.75	68.75	68.75	68.75	68.75	68.75	68.75	68.75	68.75	68.75	68.75	75	68.75	68.75	81.25	81.25	81.25	75	81.25	81.25	81.25	81.25	87.5	87.5	81.25	81.25	87.5	87.5	87.5	87.5	87.5	87.5	87.5	100
Cluster II	Egypt 24	62.5	62.5	62.5	62.5	62.5	62.5	62.5	62.5	62.5	68.75	68.75	68.75	68.75	68.75	68.75	68.75	75	75	75	75	75	75	75	81.25	68.75	68.75	75	75	75	68.75	81.25	81.25	81.25	81.25	87.5	87.5	81.25	87.5	81.25	81.25	81.25	81.25	81.25	81.25	81.25	93.75	100
Cluster II	Egypt 35	68.75	68.75	68.75	68.75	68.75	68.75	68.75	68.75	68.75	75	75	75	75	75	75	75	75	75	75	75	75	75	75	68.75	62.5	62.5	75	75	75	81.25	75	75	75	75	81.25	81.25	87.5	75	81.25	81.25	81.25	81.25	81.25	81.25	81.25	93.75	87.5	100
Cluster II	Egypt 29	75	75	75	75	75	75	75	75	75	75	75	75	75	75	75	75	68.75	68.75	68.75	68.75	68.75	68.75	68.75	75	75	75	75	75	75	68.75	75	75	75	75	81.25	81.25	75	81.25	75	75	81.25	81.25	81.25	81.25	81.25	81.25	81.25	75
Cluster I	Egypt 48	16
Cluster I	Egypt 49	16	16
Cluster I	Egypt 51	15	15	16
Cluster I	Egypt 55	14	14	14	16
Cluster I	Egypt 59	14	14	14	16	16
Cluster I	Egypt 60	14	14	14	16	16	16
Cluster I	Egypt 61	14	14	14	16	16	16	16
Cluster I	Egypt 62	14	14	14	16	16	16	16	16
Cluster I	Egypt 71	14	14	14	16	16	16	16	16	16
Cluster I	Egypt 67	12	12	12	13	13	13	13	13	13	16
Cluster I	Egypt 68	12	12	12	13	13	13	13	13	13	16	16
Cluster I	Egypt 69	12	12	12	13	13	13	13	13	13	16	16	16
Cluster I	Egypt 70	12	12	12	13	13	13	13	13	13	16	16	16	16
Cluster I	Egypt 56	12	12	12	13	13	13	13	13	13	15	15	15	15	16
Cluster I	Egypt 57	12	12	12	13	13	13	13	13	13	15	15	15	15	16	16
Cluster I	Egypt 58	12	12	12	13	13	13	13	13	13	15	15	15	15	16	16	16
Cluster I	Egypt 50	12	12	12	13	13	13	13	13	13	13	13	13	13	13	13	13	16
Cluster I	Egypt 63	12	12	12	13	13	13	13	13	13	13	13	13	13	13	13	13	16	16
Cluster I	Egypt 64	12	12	12	13	13	13	13	13	13	13	13	13	13	13	13	13	16	16	16
Cluster I	Egypt 65	12	12	12	13	13	13	13	13	13	13	13	13	13	13	13	13	16	16	16	16
Cluster I	Egypt 42	12	12	12	12	12	12	12	12	12	12	12	12	12	12	12	12	15	15	15	15	16
Cluster I	Egypt 47	12	12	12	12	12	12	12	12	12	12	12	12	12	12	12	12	15	15	15	15	16	16
Cluster I	Egypt 52	12	12	12	12	12	12	12	12	12	12	12	12	12	12	12	12	15	15	15	15	16	16	16
Cluster I	Egypt 26	11	11	11	12	12	12	12	12	12	12	12	12	12	12	12	12	15	15	15	15	14	14	14	16
Cluster I	Egypt 22	11	11	11	12	12	12	12	12	12	12	12	12	12	12	12	12	13	13	13	13	12	12	12	14	16
Cluster I	Egypt 28	11	11	11	12	12	12	12	12	12	12	12	12	12	12	12	12	13	13	13	13	12	12	12	14	16	16
Cluster I	Egypt 38	12	12	12	12	12	12	12	12	12	11	11	11	11	11	11	11	12	12	12	12	12	12	12	13	12	12	16
Cluster I	Egypt 39	12	12	12	12	12	12	12	12	12	11	11	11	11	11	11	11	12	12	12	12	12	12	12	13	12	12	16	16
Cluster I	Egypt 40	12	12	12	12	12	12	12	12	12	11	11	11	11	11	11	11	12	12	12	12	12	12	12	13	12	12	16	16	16
Cluster I	Egypt 41	13	13	13	13	13	13	13	13	13	12	12	12	12	12	12	12	13	13	13	13	13	13	13	12	11	11	15	15	15	16
Cluster II	Egypt 19	10	10	10	10	10	10	10	10	10	12	12	12	12	12	12	12	10	10	10	10	11	11	11	11	11	11	11	11	11	10	16
Cluster II	Egypt 27	10	10	10	10	10	10	10	10	10	12	12	12	12	12	12	12	10	10	10	10	11	11	11	11	11	11	11	11	11	10	16	16
Cluster II	Egypt 31	10	10	10	10	10	10	10	10	10	12	12	12	12	12	12	12	10	10	10	10	11	11	11	11	11	11	11	11	11	10	16	16	16
Cluster II	Egypt 34	10	10	10	10	10	10	10	10	10	12	12	12	12	12	12	12	10	10	10	10	11	11	11	11	11	11	11	11	11	10	16	16	16	16
Cluster II	Egypt 16	10	10	10	10	10	10	10	10	10	12	12	12	12	12	12	12	10	10	10	10	10	10	10	11	11	11	11	11	11	10	15	15	15	15	16
Cluster II	Egypt 25	10	10	10	10	10	10	10	10	10	12	12	12	12	12	12	12	10	10	10	10	10	10	10	11	11	11	11	11	11	10	15	15	15	15	16	16
Cluster II	Egypt 32	11	11	11	11	11	11	11	11	11	13	13	13	13	13	13	13	11	11	11	11	11	11	11	10	10	10	10	10	10	11	14	14	14	14	15	15	16
Cluster II	Egypt 20	10	10	10	10	10	10	10	10	10	12	12	12	12	12	12	12	11	11	11	11	11	11	11	12	11	11	11	11	11	10	13	13	13	13	14	14	13	16
Cluster II	Egypt 36	11	11	11	10	10	10	10	10	10	11	11	11	11	11	11	11	10	10	10	10	10	10	10	11	12	12	12	12	12	11	13	13	13	13	13	13	12	12	16
Cluster II	Egypt 37	11	11	11	10	10	10	10	10	10	11	11	11	11	11	11	11	10	10	10	10	10	10	10	11	12	12	12	12	12	11	13	13	13	13	13	13	12	12	16	16
Cluster II	Egypt 18	10	10	10	10	10	10	10	10	10	11	11	11	11	11	11	11	10	10	10	10	11	11	11	11	11	11	12	12	12	11	14	14	14	14	13	13	12	12	14	14	16
Cluster II	Egypt 21	10	10	10	10	10	10	10	10	10	11	11	11	11	11	11	11	10	10	10	10	11	11	11	11	11	11	12	12	12	11	14	14	14	14	13	13	12	12	14	14	16	16
Cluster II	Egypt 23	10	10	10	10	10	10	10	10	10	11	11	11	11	11	11	11	10	10	10	10	11	11	11	11	11	11	12	12	12	11	14	14	14	14	13	13	12	12	14	14	16	16	16
Cluster II	Egypt 30	10	10	10	10	10	10	10	10	10	11	11	11	11	11	11	11	10	10	10	10	11	11	11	11	11	11	12	12	12	11	14	14	14	14	13	13	12	12	14	14	16	16	16	16
Cluster II	Egypt 33	10	10	10	10	10	10	10	10	10	11	11	11	11	11	11	11	10	10	10	10	11	11	11	11	11	11	12	12	12	11	14	14	14	14	13	13	12	12	14	14	16	16	16	16	16
Cluster II	Egypt 17	10	10	10	10	10	10	10	10	10	11	11	11	11	11	11	11	11	11	11	11	11	11	11	12	11	11	13	13	13	12	13	13	13	13	14	14	13	13	14	14	14	14	14	14	14	16
Cluster II	Egypt 24	10	10	10	10	10	10	10	10	10	11	11	11	11	11	11	11	12	12	12	12	12	12	12	13	11	11	12	12	12	11	13	13	13	13	14	14	13	14	13	13	13	13	13	13	13	15	16
Cluster II	Egypt 35	11	11	11	11	11	11	11	11	11	12	12	12	12	12	12	12	12	12	12	12	12	12	12	11	10	10	12	12	12	13	12	12	12	12	13	13	14	12	13	13	13	13	13	13	13	15	14	16
Cluster II	Egypt 29	12	12	12	12	12	12	12	12	12	12	12	12	12	12	12	12	11	11	11	11	11	11	11	12	12	12	12	12	12	11	12	12	12	12	13	13	12	13	12	12	13	13	13	13	13	13	13	12
[truncated: 1 more columns]
