# Supplementary material for: MLVA-16 Genotyping of Brucella abortus and Brucella melitensis Isolates from Different Animal Species in Egypt: Geographical Relatedness and the Mediterranean Lineage
Source: Pathogens. 2020 Jun 22;9(6):498. doi: 10.3390/pathogens9060498 (PMC7350383; doi:10.3390/pathogens9060498)
Supplement: Supplementary file 1 [file pathogens-09-00498-s001.zip › Figure S2.xlsx]

## Sheet: Similarity-Matrix-Fig2
		Cluster I	Cluster I	Cluster I	Cluster I	Cluster I	Cluster I	Cluster II	Cluster III	Cluster III	Cluster III	Cluster III	Cluster III	Cluster III	Cluster III	Cluster III	Cluster III	Cluster III	Cluster III	Cluster III	Cluster III
		Egypt 10	Egypt 12	Egypt 8	Egypt 9	Egypt 11	Egypt 44	Egypt 46	Egypt 5	Egypt 13	Egypt 1	Egypt 2	Egypt 3	Egypt 4	Egypt 6	Egypt 7	Egypt 14	Egypt 15	Egypt 43	Egypt 45	Egypt 66
Cluster I	Egypt 10	100
Cluster I	Egypt 12	100	100
Cluster I	Egypt 8	93.75	93.75	100
Cluster I	Egypt 9	93.75	93.75	100	100
Cluster I	Egypt 11	93.75	93.75	87.5	87.5	100
Cluster I	Egypt 44	93.75	93.75	87.5	87.5	87.5	100
Cluster II	Egypt 46	68.75	68.75	62.5	62.5	75	75	100
Cluster III	Egypt 5	62.5	62.5	68.75	68.75	62.5	56.25	62.5	100
Cluster III	Egypt 13	62.5	62.5	68.75	68.75	62.5	56.25	62.5	100	100
Cluster III	Egypt 1	68.75	68.75	62.5	62.5	68.75	62.5	68.75	93.75	93.75	100
Cluster III	Egypt 2	68.75	68.75	62.5	62.5	68.75	62.5	68.75	93.75	93.75	100	100
Cluster III	Egypt 3	68.75	68.75	62.5	62.5	68.75	62.5	68.75	93.75	93.75	100	100	100
Cluster III	Egypt 4	68.75	68.75	62.5	62.5	68.75	62.5	68.75	93.75	93.75	100	100	100	100
Cluster III	Egypt 6	68.75	68.75	62.5	62.5	68.75	62.5	68.75	93.75	93.75	100	100	100	100	100
Cluster III	Egypt 7	68.75	68.75	62.5	62.5	68.75	62.5	68.75	93.75	93.75	100	100	100	100	100	100
Cluster III	Egypt 14	68.75	68.75	62.5	62.5	68.75	62.5	68.75	93.75	93.75	100	100	100	100	100	100	100
Cluster III	Egypt 15	68.75	68.75	62.5	62.5	68.75	62.5	68.75	93.75	93.75	100	100	100	100	100	100	100	100
Cluster III	Egypt 43	56.25	56.25	56.25	56.25	56.25	62.5	68.75	87.5	87.5	87.5	87.5	87.5	87.5	87.5	87.5	87.5	87.5	100
Cluster III	Egypt 45	56.25	56.25	56.25	56.25	56.25	62.5	68.75	87.5	87.5	87.5	87.5	87.5	87.5	87.5	87.5	87.5	87.5	100	100
Cluster III	Egypt 66	62.5	62.5	56.25	56.25	62.5	68.75	75	87.5	87.5	93.75	93.75	93.75	93.75	93.75	93.75	93.75	93.75	93.75	93.75	100
Cluster I	Egypt 10	16
Cluster I	Egypt 12	16	16
Cluster I	Egypt 8	15	15	16
Cluster I	Egypt 9	15	15	16	16
Cluster I	Egypt 11	15	15	14	14	16
Cluster I	Egypt 44	15	15	14	14	14	16
Cluster II	Egypt 46	11	11	10	10	12	12	16
Cluster III	Egypt 5	10	10	11	11	10	9	10	16
Cluster III	Egypt 13	10	10	11	11	10	9	10	16	16
Cluster III	Egypt 1	11	11	10	10	11	10	11	15	15	16
Cluster III	Egypt 2	11	11	10	10	11	10	11	15	15	16	16
Cluster III	Egypt 3	11	11	10	10	11	10	11	15	15	16	16	16
Cluster III	Egypt 4	11	11	10	10	11	10	11	15	15	16	16	16	16
Cluster III	Egypt 6	11	11	10	10	11	10	11	15	15	16	16	16	16	16
Cluster III	Egypt 7	11	11	10	10	11	10	11	15	15	16	16	16	16	16	16
Cluster III	Egypt 14	11	11	10	10	11	10	11	15	15	16	16	16	16	16	16	16
Cluster III	Egypt 15	11	11	10	10	11	10	11	15	15	16	16	16	16	16	16	16	16
Cluster III	Egypt 43	9	9	9	9	9	10	11	14	14	14	14	14	14	14	14	14	14	16
Cluster III	Egypt 45	9	9	9	9	9	10	11	14	14	14	14	14	14	14	14	14	14	16	16
Cluster III	Egypt 66	10	10	9	9	10	11	12	14	14	15	15	15	15	15	15	15	15	15	15	16
