# Supplementary material for: MLVA-16 Genotyping of Brucella abortus and Brucella melitensis Isolates from Different Animal Species in Egypt: Geographical Relatedness and the Mediterranean Lineage
Source: Pathogens. 2020 Jun 22;9(6):498. doi: 10.3390/pathogens9060498 (PMC7350383; doi:10.3390/pathogens9060498)
Supplement: Supplementary file 1 [file pathogens-09-00498-s001.zip › Supp. Table 1.xls]

## Sheet: Egypt isolates
No.	Sample ID	collection date	country of isolation	city of isolation	Isolation source	Host	Genus	Species	BRUCE_06	BRUCE_08	BRUCE_11	BRUCE_12	BRUCE_42	BRUCE_43	BRUCE_45	BRUCE_55	BRUCE_18	BRUCE_19	BRUCE_21	BRUCE_04	BRUCE_07	BRUCE_09	BRUCE_16	BRUCE_30
1	17Egy53	2017	Egypt	Kafr-elshekh	Lymph node	Cattle	Brucella	melitensis	3	5	ND	ND	1	1	3	3	7	ND	8	5	ND	8	9	3
2	17Egy54	2017	Egypt	Kafr-elshekh	Lymph node	Cattle	Brucella	melitensis	3	5	ND	ND	1	1	3	3	7	ND	8	5	ND	8	9	3
3	17Egy72	2017	Egypt	Ismaelia	Lymph node	Buffalo	Brucella	melitensis	3	5	3	13	1	1	3	3	7	ND	8	5	ND	7	9	3
4	17Egy73	2017	Egypt	Gharbia	Stomach content	Cattle	Brucella	melitensis	3	5	3	13	1	1	3	3	7	ND	8	5	ND	8	9	3
5	17Egy74	2017	Egypt	Gharbia	Stomach content	Cattle	Brucella	melitensis	3	5	3	13	1	1	3	3	7	ND	8	7	ND	7	6	3
6	17Egy75	2017	Egypt	Gharbia	Stomach content	Cattle	Brucella	melitensis	3	5	3	13	1	1	3	3	7	ND	8	7	ND	7	6	3
7	17Egy76	2017	Egypt	Ismaelia	Milk	Buffalo	Brucella	melitensis	3	4	2	13	4	2	3	3	5	ND	6	2	ND	7	3	6
8	17Egy77	2017	Egypt	Ismaelia	Milk	Buffalo	Brucella	melitensis	3	4	2	13	4	2	3	3	5	ND	6	2	ND	6	3	6
9	17Egy78	2017	Egypt	Sharkia	Lymph node	Goat	Brucella	melitensis	3	4	2	13	4	2	3	3	5	ND	6	2	ND	7	3	6
10	17Egy79	2017	Egypt	Sharkia	Lymph node	Goat	Brucella	melitensis	3	5	3	13	1	1	3	3	7	ND	8	7	ND	7	6	3
11	17Egy80	2017	Egypt	Monofia	Lymph node	Sheep	Brucella	melitensis	3	4	2	13	4	2	3	3	5	ND	6	2	ND	7	3	6
12	17Egy81	2017	Egypt	Monofia	Stomach content	Sheep	Brucella	melitensis	3	5	3	13	1	1	3	3	7	ND	8	5	ND	7	6	3
13	17Egy82	2017	Egypt	Monofia	Stomach content	Sheep	Brucella	melitensis	3	5	3	13	1	1	3	3	7	ND	8	5	ND	7	6	3
14	17Egy83	2017	Egypt	Monofia	Stomach content	Sheep	Brucella	melitensis	3	5	3	13	1	1	3	3	7	ND	8	5	ND	7	6	3
15	17Egy84	2017	Egypt	Qalyobia	Lymph node	Cattle	Brucella	melitensis	3	5	3	13	1	1	3	3	7	ND	8	9	ND	13	8	3
16	17Egy85	2017	Egypt	Qalyobia	Lymph node	Cattle	Brucella	melitensis	3	5	3	13	1	1	3	3	7	ND	8	9	ND	13	9	3
17	17Egy86	2017	Egypt	Qalyobia	Lymph node	Cattle	Brucella	melitensis	3	5	3	13	1	1	3	3	7	ND	8	9	ND	13	9	3
18	17Egy87	2017	Egypt	Qalyobia	Lymph node	Cattle	Brucella	melitensis	ND	5	3	13	1	1	3	3	7	ND	8	9	ND	13	10	3
19	17Egy88	2017	Egypt	Qalyobia	Lymph node	Cattle	Brucella	melitensis	3	5	3	13	1	1	3	3	7	ND	8	9	ND	13	9	3
20	17Egy90	2017	Egypt	Beni-suef	Lymph node	Buffalo	Brucella	melitensis	3	5	3	13	1	1	3	3	7	ND	8	7	ND	6	6	3
21	17Egy91	2017	Egypt	Beheira	Lymph node	Cattle	Brucella	melitensis	3	4	2	13	4	2	3	3	5	ND	6	2	ND	7	3	6
22	17Egy93	2017	Egypt	Gharbia	Lymph node	Sheep	Brucella	melitensis	ND	ND	ND	ND	ND	ND	ND	ND	ND	ND	ND	ND	ND	ND	ND	ND
23	17Egy96	2017	Egypt	Gharbia	Lymph node	Buffalo	Brucella	melitensis	3	5	3	13	1	1	3	3	7	ND	8	7	ND	7	7	3
24	17Egy97	2017	Egypt	Gharbia	Lymph node	Cattle	Brucella	melitensis	ND	5	3	13	1	1	3	3	7	ND	8	8	ND	8	10	3
25	17Egy98	2017	Egypt	Gharbia	Lymph node	Buffalo	Brucella	melitensis	3	5	3	13	1	1	3	3	7	ND	8	4	ND	7	7	3
26	17Egy99	2017	Egypt	Beni-suef	Lymph node	Buffalo	Brucella	melitensis	3	5	3	13	1	1	3	3	7	ND	8	7	ND	7	7	3
27	17Egy100	2017	Egypt	Gharbia	Milk	Cattle	Brucella	melitensis	3	5	3	13	1	1	3	3	7	ND	8	5	ND	7	6	3
28	17Egy101	2017	Egypt	Beni-suef	Lymph node	Cattle	Brucella	melitensis	3	5	3	13	1	1	3	3	7	ND	8	7	ND	7	6	3
29	17Egy102	2017	Egypt	Gharbia	Lymph node	Sheep	Brucella	melitensis	3	5	3	13	1	1	3	3	7	ND	8	7	ND	7	7	3
30	17Egy103	2017	Egypt	Monofia	Lymph node	Goat	Brucella	melitensis	3	5	3	13	1	1	3	3	7	ND	8	8	ND	8	11	3
31	17Egy104	2017	Egypt	Monofia	Lymph node	Goat	Brucella	melitensis	3	5	3	13	1	1	3	3	7	ND	8	4	ND	7	7	3
32	17Egy105	2017	Egypt	Monofia	Lymph node	Goat	Brucella	melitensis	3	5	3	13	1	1	3	3	7	ND	8	8	ND	8	11	3
33	17Egy106	2017	Egypt	Monofia	Lymph node	Goat	Brucella	melitensis	3	5	3	13	1	1	3	3	7	ND	8	5	ND	7	6	3
34	17Egy107	2017	Egypt	Beni-suef	Lymph node	Buffalo	Brucella	melitensis	3	5	3	13	1	1	3	3	7	ND	8	7	ND	7	7	3
35	17Egy108	2017	Egypt	Beni-suef	Lymph node	cattle	Brucella	melitensis	3	5	3	13	1	1	3	3	7	ND	8	5	ND	7	6	3
36	17Egy109	2017	Egypt	Giza	Lymph node	Sheep	Brucella	melitensis	3	4	2	13	4	2	3	3	8	ND	6	2	ND	6	3	6
37	17Egy89	2017	Egypt	Beni-suef	Lymph node	Cattle	Brucella	abortus	4	5	4	12	2	2	3	3	5	ND	8	3	ND	3	4	5
38	17Egy92	2017	Egypt	Beheira	Liver	Cattle	Brucella	abortus	ND	5	4	12	2	2	3	3	6	ND	8	4	ND	3	4	4
39	17Egy94	2017	Egypt	Beheira	Lung	Cattle	Brucella	abortus	3	5	4	12	2	2	3	3	6	ND	8	4	ND	3	4	4
40	17Egy95	2017	Egypt	Beheira	Stomach content	Cattle	Brucella	abortus	ND	5	4	12	2	2	3	3	6	ND	8	4	ND	3	4	4
